# Supplementary material for: The Combination of SMAD4 Expression and Histological Grade of Dysplasia Is a Better Predictor for the Malignant Transformation of Oral Leukoplakia
Source: PLoS One. 2013 Jun 24;8(6):e66794. doi: 10.1371/journal.pone.0066794 (PMC3691281; doi:10.1371/journal.pone.0066794)
Supplement: Table S1 — Detailed clinicopathological characteristics and follow-up information for each patient. (XLS) [file pone.0066794.s001.xls]

## Sheet: Sheet1
Case No.	Age	Sex	Dysplasia	Lesion site	Smoking	alcohol intake	Status	Time (month)
1	73	female	high	tongue	negative	negative	UT	50
2	40	male	L-M	gingiva	positive	negative	UT	178
3	69	female	L-M	oral vestibule	negative	negative	UT	174
4	56	female	high	tongue	negative	negative	UT	30
5	40	male	L-M	tongue	negative	negative	UT	49
6	57	female	L-M	tongue	negative	positive	UT	34
7	50	female	high	tongue	negative	negative	UT	35
8	79	female	L-M	buccal	unknown	unknown	UT	19
9	42	female	high	buccal	negative	negative	MT	13
10	44	male	high	tongue	positive	positive	MT	8
11	47	male	L-M	buccal	positive	positive	UT	126
12	71	female	high	tongue	negative	negative	UT	160
13	71	male	L-M	tongue	positive	negative	UT	89
14	50	female	L-M	angle of mouth	negative	positive	UT	83
15	52	female	L-M	tongue	negative	negative	UT	38
16	65	female	high	gingiva	negative	negative	UT	79
17	60	female	high	tongue	negative	positive	UT	130
18	72	female	L-M	tongue	positive	negative	UT	27
19	48	female	high	gingiva	negative	positive	UT	25
20	42	male	L-M	tongue	positive	positive	UT	79
21	75	female	high	tongue	unknown	negative	UT	36
22	56	male	L-M	gingiva	positive	negative	UT	45
23	70	female	L-M	tongue	negative	negative	UT	113
24	51	female	L-M	gingiva	negative	negative	MT	20
25	78	female	L-M	tongue	negative	negative	UT	68
26	57	female	L-M	tongue	negative	negative	UT	55
27	68	male	high	buccal	negative	negative	MT	33
28	52	female	high	tongue	negative	positive	UT	41
29	27	male	L-M	tongue	negative	negative	UT	45
30	56	male	L-M	buccal	negative	negative	UT	102
31	33	male	L-M	tongue	negative	negative	UT	183
32	51	female	L-M	tongue	negative	negative	UT	55
33	55	male	L-M	tongue	negative	positive	UT	38
34	80	male	L-M	tongue	positive	positive	UT	80
35	64	male	L-M	tongue	unknown	unknown	UT	121
36	49	female	L-M	tongue	negative	negative	UT	52
37	57	male	L-M	hard palate	positive	negative	UT	48
38	56	female	L-M	buccal	negative	negative	UT	57
39	56	female	L-M	tongue	negative	negative	UT	51
40	64	male	L-M	tongue	negative	negative	UT	72
41	38	male	L-M	tongue	negative	negative	UT	21
42	76	female	high	tongue	unknown	unknown	MT	45
43	49	male	L-M	tongue	unknown	unknown	UT	103
44	46	male	L-M	buccal	positive	positive	UT	50
45	59	female	L-M	tongue	negative	negative	MT	12
46	56	female	high	angle of mouth	negative	positive	MT	9
47	85	female	high	tongue	negative	negative	MT	20
48	48	female	L-M	tongue	negative	negative	MT	13
49	55	female	L-M	tongue	negative	negative	UT	111
50	56	female	L-M	tongue	negative	negative	MT	93
51	69	male	L-M	oropharynx	positive	positive	MT	14
52	33	female	L-M	tongue	negative	negative	MT	33
53	51	male	L-M	gingiva	negative	negative	UT	53
54	76	female	high	tongue	negative	positive	UT	95
55	51	female	high	gingiva	negative	negative	MT	54
56	39	male	high	tongue	positive	positive	UT	105
57	68	male	L-M	buccal	positive	positive	UT	116
58	49	female	L-M	tongue	negative	negative	MT	24
59	74	female	L-M	tongue	negative	negative	MT	28
60	45	female	L-M	buccal	unknown	unknown	UT	179
61	50	male	L-M	angle of mouth	positive	negative	UT	163
62	50	male	L-M	buccal	negative	negative	UT	97
63	27	male	L-M	buccal	positive	negative	UT	159
64	51	female	L-M	buccal	negative	negative	UT	56
65	51	female	L-M	tongue	negative	positive	UT	56
66	40	female	L-M	tongue	negative	negative	UT	188
67	49	female	L-M	tongue	negative	negative	UT	90
68	67	male	high	tongue	negative	negative	UT	62
69	50	female	high	tongue	negative	negative	MT	25
70	43	female	L-M	buccal	unknown	unknown	UT	85
71	33	female	L-M	tongue	negative	negative	UT	49
72	58	male	high	tongue	negative	negative	UT	137
73	70	male	L-M	lip	negative	negative	UT	191
74	46	male	L-M	tongue	negative	negative	UT	186
75	46	male	L-M	tongue	negative	negative	UT	142
76	53	female	L-M	lip	negative	negative	MT	21
77	55	male	L-M	tongue	negative	negative	MT	45
78	67	female	L-M	buccal	negative	negative	UT	161
79	45	female	L-M	tongue	negative	negative	UT	182
80	73	female	L-M	tongue	negative	negative	UT	57
81	77	female	L-M	tongue	positive	negative	UT	82
82	49	male	L-M	tongue	negative	negative	UT	105
83	68	male	L-M	buccal	negative	negative	MT	58
84	78	female	high	tongue	negative	negative	MT	70
85	50	male	L-M	tongue	negative	negative	MT	64
86	67	female	L-M	buccal	negative	negative	MT	14
87	45	male	L-M	tongue	negative	negative	UT	103
88	52	male	L-M	tongue	unknown	unknown	UT	137
Dysplasia:	L-M: low-moderate dysplasia
Status:	UT: untransformed
	MT: malignant transformed
